# Supplementary material for: Seed priming with lavender essential oil increases germination and seedling growth in saline and potentially toxic elements-contaminated soils
Source: PeerJ. 2026 Apr 8;14:e20717. doi: 10.7717/peerj.20717 (PMC13069936; doi:10.7717/peerj.20717)
Supplement: Supplemental Information 2 [file peerj-14-20717-s002.xlsx]

## Sheet: Database
Species	Site	LEO Treat (%)	Replicate	Sowing		Time interval (d)								Germination percentage (G)
				S. sowed	Gseeds	Day 1	Day 2	Day 3	Day 4	Day 5	Day 6	Day 7		1	2	3	4	5	6	7
A. millefolium	Sal	1	1	30	18	0	1	9	9	9	18	18		0	3.33333	30	30	30	60	60
A. millefolium	Sal	1	2	30	13	0	2	9	9	12	13	13		0	6.66667	30	30	40	43.3333	43.3333
A. millefolium	Sal	1	4	30	19	0	1	8	15	15	15	19		0	3.33333	26.6667	50	50	50	63.3333
A. millefolium	Sal	1	5	30	12	0	0	9	9	12	12	12		0	0	30	30	40	40	40
A. millefolium	Sal	2	2	30	14	0	1	13	13	13	14	14		0	3.33333	43.3333	43.3333	43.3333	46.6667	46.6667
A. millefolium	Sal	2	4	30	13	0	0	10	13	13	13	13		0	0	33.3333	43.3333	43.3333	43.3333	43.3333
A. millefolium	Sal	2	5	30	15	0	1	13	15	15	15	15		0	3.33333	43.3333	50	50	50	50
A. millefolium	Sal	4	2	30	12	0	1	9	9	9	12	12		0	3.33333	30	30	30	40	40
A. millefolium	Sal	4	3	30	19	0	1	12	12	12	17	19		0	3.33333	40	40	40	56.6667	63.3333
A. millefolium	Sal	4	4	30	11	0	1	10	11	11	11	11		0	3.33333	33.3333	36.6667	36.6667	36.6667	36.6667
A. millefolium	Sal	4	5	30	18	0	0	14	14	14	18	18		0	0	46.6667	46.6667	46.6667	60	60
A. millefolium	Sal	8	2	30	12	0	0	4	4	10	12	12		0	0	13.3333	13.3333	33.3333	40	40
A. millefolium	Sal	8	4	30	10	0	0	8	9	10	10	10		0	0	26.6667	30	33.3333	33.3333	33.3333
A. millefolium	Sal	8	5	28	14	0	1	9	9	9	10	14		0	3.57143	32.1429	32.1429	32.1429	35.7143	50
A. millefolium	Sal	P80	1	30	21	0	3	9	9	10	21	21		0	10	30	30	33.3333	70	70
A. millefolium	Sal	P80	3	30	18	0	0	10	10	15	18	18		0	0	33.3333	33.3333	50	60	60
A. millefolium	Sal	P80	4	30	22	0	0	12	22	22	22	22		0	0	40	73.3333	73.3333	73.3333	73.3333
A. millefolium	Sal	P80	5	30	23	0	1	8	15	23	23	23		0	3.33333	26.6667	50	76.6667	76.6667	76.6667
A. millefolium	Sal	H2O	1	30	23	0	1	13	13	13	23	23		0	3.33333	43.3333	43.3333	43.3333	76.6667	76.6667
A. millefolium	Sal	H2O	2	30	19	0	1	17	17	18	19	19		0	3.33333	56.6667	56.6667	60	63.3333	63.3333
A. millefolium	Sal	H2O	4	30	22	0	1	15	22	22	22	22		0	3.33333	50	73.3333	73.3333	73.3333	73.3333
A. millefolium	Sal	H2O	5	30	22	0	0	12	12	22	22	22		0	0	40	40	73.3333	73.3333	73.3333
A. millefolium	HM1	1	2	30	21	0	0	14	14	19	21	21		0	0	46.6667	46.6667	63.3333	70	70
A. millefolium	HM1	1	3	30	22	0	0	19	19	20	22	22		0	0	63.3333	63.3333	66.6667	73.3333	73.3333
A. millefolium	HM1	1	4	30	19	0	0	18	19	19	19	19		0	0	60	63.3333	63.3333	63.3333	63.3333
A. millefolium	HM1	1	5	30	24	0	0	18	18	24	24	24		0	0	60	60	80	80	80
A. millefolium	HM1	2	1	30	27	0	0	20	20	26	27	27		0	0	66.6667	66.6667	86.6667	90	90
A. millefolium	HM1	2	2	30	24	0	0	16	16	23	24	24		0	0	53.3333	53.3333	76.6667	80	80
A. millefolium	HM1	2	3	30	25	0	0	15	15	22	25	25		0	0	50	50	73.3333	83.3333	83.3333
A. millefolium	HM1	2	4	30	24	0	0	20	24	24	24	24		0	0	66.6667	80	80	80	80
A. millefolium	HM1	2	5	30	24	0	0	18	21	24	24	24		0	0	60	70	80	80	80
A. millefolium	HM1	4	1	30	22	0	0	19	19	20	22	22		0	0	63.3333	63.3333	66.6667	73.3333	73.3333
A. millefolium	HM1	4	2	30	13	0	0	10	10	13	13	13		0	0	33.3333	33.3333	43.3333	43.3333	43.3333
A. millefolium	HM1	4	4	30	16	0	0	15	16	16	16	16		0	0	50	53.3333	53.3333	53.3333	53.3333
A. millefolium	HM1	4	5	30	14	0	0	14	14	14	14	14		0	0	46.6667	46.6667	46.6667	46.6667	46.6667
A. millefolium	HM1	8	1	30	18	0	0	14	14	16	18	18		0	0	46.6667	46.6667	53.3333	60	60
A. millefolium	HM1	8	4	30	17	0	0	14	15	17	17	17		0	0	46.6667	50	56.6667	56.6667	56.6667
A. millefolium	HM1	8	5	30	12	0	0	10	10	12	12	12		0	0	33.3333	33.3333	40	40	40
A. millefolium	HM1	P80	1	30	24	0	0	20	20	24	24	24		0	0	66.6667	66.6667	80	80	80
A. millefolium	HM1	P80	4	30	20	0	0	15	20	20	20	20		0	0	50	66.6667	66.6667	66.6667	66.6667
A. millefolium	HM1	P80	5	30	21	0	0	19	19	21	21	21		0	0	63.3333	63.3333	70	70	70
A. millefolium	HM1	H2O	2	30	21	0	0	18	20	20	21	21		0	0	60	66.6667	66.6667	70	70
A. millefolium	HM1	H2O	3	30	22	0	0	18	18	20	22	22		0	0	60	60	66.6667	73.3333	73.3333
A. millefolium	HM1	H2O	4	30	22	0	0	15	20	22	22	22		0	0	50	66.6667	73.3333	73.3333	73.3333
A. millefolium	HM1	H2O	5	30	24	0	0	18	23	24	24	24		0	0	60	76.6667	80	80	80
A. millefolium	C	1	1	30	21	0	0	17	17	21	21	21		0	0	56.6667	56.6667	70	70	70
A. millefolium	C	1	4	30	26	0	0	4	7	26	26	26		0	0	13.3333	23.3333	86.6667	86.6667	86.6667
A. millefolium	C	1	5	30	26	0	0	3	12	26	26	26		0	0	10	40	86.6667	86.6667	86.6667
A. millefolium	C	2	1	30	21	0	0	17	17	21	21	21		0	0	56.6667	56.6667	70	70	70
A. millefolium	C	2	2	30	17	0	0	13	13	17	17	17		0	0	43.3333	43.3333	56.6667	56.6667	56.6667
A. millefolium	C	2	3	30	16	0	0	12	12	16	16	16		0	0	40	40	53.3333	53.3333	53.3333
A. millefolium	C	4	1	30	14	0	0	10	10	14	14	14		0	0	33.3333	33.3333	46.6667	46.6667	46.6667
A. millefolium	C	4	3	30	18	0	0	14	14	18	18	18		0	0	46.6667	46.6667	60	60	60
A. millefolium	C	4	5	30	20	0	0	10	10	20	20	20		0	0	33.3333	33.3333	66.6667	66.6667	66.6667
A. millefolium	C	8	2	30	16	0	0	12	12	16	16	16		0	0	40	40	53.3333	53.3333	53.3333
A. millefolium	C	8	3	30	17	0	0	13	13	17	17	17		0	0	43.3333	43.3333	56.6667	56.6667	56.6667
A. millefolium	C	8	4	30	15	0	0	13	15	15	15	15		0	0	43.3333	50	50	50	50
A. millefolium	C	8	5	30	13	0	0	12	13	13	13	13		0	0	40	43.3333	43.3333	43.3333	43.3333
A. millefolium	C	P80	1	30	21	0	0	20	20	21	21	21		0	0	66.6667	66.6667	70	70	70
A. millefolium	C	P80	2	30	19	0	0	14	14	18	19	19		0	0	46.6667	46.6667	60	63.3333	63.3333
A. millefolium	C	P80	3	30	18	0	0	15	16	18	18	18		0	0	50	53.3333	60	60	60
A. millefolium	C	P80	4	30	20	0	0	14	20	20	20	20		0	0	46.6667	66.6667	66.6667	66.6667	66.6667
A. millefolium	C	H2O	1	30	24	0	0	17	17	21	21	24		0	0	56.6667	56.6667	70	70	80
A. millefolium	C	H2O	3	30	25	0	0	14	14	18	25	25		0	0	46.6667	46.6667	60	83.3333	83.3333
A. millefolium	C	H2O	4	30	26	0	0	4	12	26	26	26		0	0	13.3333	40	86.6667	86.6667	86.6667
A. millefolium	C	H2O	5	30	25	0	0	7	18	25	25	25		0	0	23.3333	60	83.3333	83.3333	83.3333
A. millefolium	HM2	1	2	30	24	0	0	19	19	19	24	24		0	0	63.3333	63.3333	63.3333	80	80
A. millefolium	HM2	1	3	30	24	0	0	20	20	23	24	24		0	0	66.6667	66.6667	76.6667	80	80
A. millefolium	HM2	1	5	30	25	0	0	23	25	25	25	25		0	0	76.6667	83.3333	83.3333	83.3333	83.3333
A. millefolium	HM2	2	2	30	24	0	0	22	22	24	24	24		0	0	73.3333	73.3333	80	80	80
A. millefolium	HM2	2	3	30	26	0	0	20	20	24	26	26		0	0	66.6667	66.6667	80	86.6667	86.6667
A. millefolium	HM2	2	4	30	16	0	0	14	14	16	16	16		0	0	46.6667	46.6667	53.3333	53.3333	53.3333
A. millefolium	HM2	4	1	30	22	0	0	18	18	20	22	22		0	0	60	60	66.6667	73.3333	73.3333
A. millefolium	HM2	4	2	30	22	0	0	18	18	18	22	22		0	0	60	60	60	73.3333	73.3333
A. millefolium	HM2	4	3	30	20	0	0	19	19	20	20	20		0	0	63.3333	63.3333	66.6667	66.6667	66.6667
A. millefolium	HM2	8	1	30	24	0	0	18	18	22	24	24		0	0	60	60	73.3333	80	80
A. millefolium	HM2	8	2	30	24	0	0	17	17	21	24	24		0	0	56.6667	56.6667	70	80	80
A. millefolium	HM2	8	3	30	24	0	0	18	18	24	24	24		0	0	60	60	80	80	80
A. millefolium	HM2	80	1	30	21	0	0	19	20	20	21	21		0	0	63.3333	66.6667	66.6667	70	70
A. millefolium	HM2	80	2	30	27	0	0	6	6	7	27	27		0	0	20	20	23.3333	90	90
A. millefolium	HM2	80	3	30	25	0	0	7	7	9	25	25		0	0	23.3333	23.3333	30	83.3333	83.3333
A. millefolium	HM2	H2O	1	30	26	0	0	21	21	22	26	26		0	0	70	70	73.3333	86.6667	86.6667
A. millefolium	HM2	H2O	2	30	23	0	0	22	22	23	23	23		0	0	73.3333	73.3333	76.6667	76.6667	76.6667
A. millefolium	HM2	H2O	3	30	24	0	0	21	21	22	24	24		0	0	70	70	73.3333	80	80
A. millefolium	HM2	H2O	4	30	24	0	0	15	22	24	24	24		0	0	50	73.3333	80	80	80
O. basilicum	Sal	1	3	30	13	0	7	7	7	7	13	13		0	23.3333	23.3333	23.3333	23.3333	43.3333	43.3333
O. basilicum	Sal	1	4	30	16	0	10	16	16	16	16	16		0	33.3333	53.3333	53.3333	53.3333	53.3333	53.3333
O. basilicum	Sal	1	5	30	13	0	8	13	13	13	13	13		0	26.6667	43.3333	43.3333	43.3333	43.3333	43.3333
O. basilicum	Sal	2	2	30	14	0	8	8	8	8	14	14		0	26.6667	26.6667	26.6667	26.6667	46.6667	46.6667
O. basilicum	Sal	2	3	30	13	0	4	4	4	4	13	13		0	13.3333	13.3333	13.3333	13.3333	43.3333	43.3333
O. basilicum	Sal	2	5	30	14	0	7	14	14	14	14	14		0	23.3333	46.6667	46.6667	46.6667	46.6667	46.6667
O. basilicum	Sal	4	1	30	15	0	8	8	8	8	15	15		0	26.6667	26.6667	26.6667	26.6667	50	50
O. basilicum	Sal	4	3	30	13	0	7	7	7	7	13	13		0	23.3333	23.3333	23.3333	23.3333	43.3333	43.3333
O. basilicum	Sal	4	4	30	16	0	5	14	16	16	16	16		0	16.6667	46.6667	53.3333	53.3333	53.3333	53.3333
O. basilicum	Sal	8	2	30	13	0	7	7	7	7	13	13		0	23.3333	23.3333	23.3333	23.3333	43.3333	43.3333
O. basilicum	Sal	8	3	30	11	0	5	5	5	5	11	11		0	16.6667	16.6667	16.6667	16.6667	36.6667	36.6667
O. basilicum	Sal	8	4	30	12	0	5	10	11	12	12	12		0	16.6667	33.3333	36.6667	40	40	40
O. basilicum	Sal	8	5	30	13	0	4	10	12	13	13	13		0	13.3333	33.3333	40	43.3333	43.3333	43.3333
O. basilicum	Sal	P80	1	30	14	0	2	2	2	2	14	14		0	6.66667	6.66667	6.66667	6.66667	46.6667	46.6667
O. basilicum	Sal	P80	2	30	14	0	2	2	2	2	14	14		0	6.66667	6.66667	6.66667	6.66667	46.6667	46.6667
O. basilicum	Sal	P80	4	30	14	0	6	13	14	14	14	14		0	20	43.3333	46.6667	46.6667	46.6667	46.6667
O. basilicum	Sal	H2O	3	30	14	0	4	12	14	14	14	14		0	13.3333	40	46.6667	46.6667	46.6667	46.6667
O. basilicum	Sal	H2O	4	30	14	0	4	12	14	14	14	14		0	13.3333	40	46.6667	46.6667	46.6667	46.6667
O. basilicum	Sal	H2O	5	30	14	0	4	12	14	14	14	14		0	13.3333	40	46.6667	46.6667	46.6667	46.6667
O. basilicum	HM1	1	3	30	20	0	10	12	20	20	20	20		0	33.3333	40	66.6667	66.6667	66.6667	66.6667
O. basilicum	HM1	1	4	30	23	0	14	14	23	23	23	23		0	46.6667	46.6667	76.6667	76.6667	76.6667	76.6667
O. basilicum	HM1	1	5	30	19	0	15	19	19	19	19	19		0	50	63.3333	63.3333	63.3333	63.3333	63.3333
O. basilicum	HM1	2	1	30	14	0	6	12	12	12	14	14		0	20	40	40	40	46.6667	46.6667
O. basilicum	HM1	2	3	30	21	0	6	17	17	21	21	21		0	20	56.6667	56.6667	70	70	70
O. basilicum	HM1	2	4	30	17	0	12	16	17	17	17	17		0	40	53.3333	56.6667	56.6667	56.6667	56.6667
O. basilicum	HM1	2	5	30	25	0	17	17	24	24	25	25		0	56.6667	56.6667	80	80	83.3333	83.3333
O. basilicum	HM1	4	1	30	15	0	6	14	14	14	15	15		0	20	46.6667	46.6667	46.6667	50	50
O. basilicum	HM1	4	2	30	14	0	8	12	12	12	12	14		0	26.6667	40	40	40	40	46.6667
O. basilicum	HM1	4	3	30	18	0	12	12	18	18	18	18		0	40	40	60	60	60	60
O. basilicum	HM1	4	4	30	16	0	10	10	15	15	16	16		0	33.3333	33.3333	50	50	53.3333	53.3333
O. basilicum	HM1	4	5	30	20	0	15	15	16	20	20	20		0	50	50	53.3333	66.6667	66.6667	66.6667
O. basilicum	HM1	8	3	30	17	0	13	16	17	17	17	17		0	43.3333	53.3333	56.6667	56.6667	56.6667	56.6667
O. basilicum	HM1	8	4	30	16	0	13	16	16	16	16	16		0	43.3333	53.3333	53.3333	53.3333	53.3333	53.3333
O. basilicum	HM1	8	5	30	17	0	13	16	17	17	17	17		0	43.3333	53.3333	56.6667	56.6667	56.6667	56.6667
O. basilicum	HM1	P80	3	30	18	0	4	5	5	5	18	18		0	13.3333	16.6667	16.6667	16.6667	60	60
O. basilicum	HM1	P80	4	30	24	0	21	24	24	24	24	24		0	70	80	80	80	80	80
O. basilicum	HM1	P80	5	30	17	0	10	17	17	17	17	17		0	33.3333	56.6667	56.6667	56.6667	56.6667	56.6667
O. basilicum	HM1	H2O	4	30	21	0	12	13	21	21	21	21		0	40	43.3333	70	70	70	70
O. basilicum	HM1	H2O	4	30	21	0	9	14	21	21	21	21		0	30	46.6667	70	70	70	70
O. basilicum	HM1	H2O	5	30	21	0	12	13	19	21	21	21		0	40	43.3333	63.3333	70	70	70
O. basilicum	C	1	3	30	19	0	5	7	15	15	19	19		0	16.6667	23.3333	50	50	63.3333	63.3333
O. basilicum	C	1	4	30	12	0	7	12	12	12	12	12		0	23.3333	40	40	40	40	40
O. basilicum	C	1	5	30	16	0	7	10	16	16	16	16		0	23.3333	33.3333	53.3333	53.3333	53.3333	53.3333
O. basilicum	C	2	1	30	18	0	5	5	8	8	18	18		0	16.6667	16.6667	26.6667	26.6667	60	60
O. basilicum	C	2	4	30	17	0	10	15	17	17	17	17		0	33.3333	50	56.6667	56.6667	56.6667	56.6667
O. basilicum	C	2	5	30	18	0	10	18	18	18	18	18		0	33.3333	60	60	60	60	60
O. basilicum	C	4	2	30	14	0	7	7	11	11	14	14		0	23.3333	23.3333	36.6667	36.6667	46.6667	46.6667
O. basilicum	C	4	4	30	13	0	5	10	13	13	13	13		0	16.6667	33.3333	43.3333	43.3333	43.3333	43.3333
O. basilicum	C	4	5	30	15	0	7	15	15	15	15	15		0	23.3333	50	50	50	50	50
O. basilicum	C	8	2	30	13	0	6	6	10	13	13	13		0	20	20	33.3333	43.3333	43.3333	43.3333
O. basilicum	C	8	3	30	10	0	5	5	10	10	10	10		0	16.6667	16.6667	33.3333	33.3333	33.3333	33.3333
O. basilicum	C	8	5	30	12	0	5	6	9	12	12	12		0	16.6667	20	30	40	40	40
O. basilicum	C	80	1	30	18	0	3	3	7	7	18	18		0	10	10	23.3333	23.3333	60	60
O. basilicum	C	80	2	30	21	0	5	5	10	10	21	21		0	16.6667	16.6667	33.3333	33.3333	70	70
O. basilicum	C	80	4	30	17	0	7	17	17	17	17	17		0	23.3333	56.6667	56.6667	56.6667	56.6667	56.6667
O. basilicum	C	H2O	3	30	18	0	9	9	18	18	18	18		0	30	30	60	60	60	60
O. basilicum	C	H2O	4	30	17	0	9	15	17	17	17	17		0	30	50	56.6667	56.6667	56.6667	56.6667
O. basilicum	C	H2O	5	30	19	0	8	10	19	19	19	19		0	26.6667	33.3333	63.3333	63.3333	63.3333	63.3333
O. basilicum	HM2	1	3	30	17	0	6	6	12	12	17	17		0	20	20	40	40	56.6667	56.6667
O. basilicum	HM2	1	4	30	16	0	13	16	16	16	16	16		0	43.3333	53.3333	53.3333	53.3333	53.3333	53.3333
O. basilicum	HM2	1	5	30	19	0	12	12	19	19	19	19		0	40	40	63.3333	63.3333	63.3333	63.3333
O. basilicum	HM2	2	1	30	17	0	5	5	13	13	17	17		0	16.6667	16.6667	43.3333	43.3333	56.6667	56.6667
O. basilicum	HM2	2	4	30	19	0	6	17	18	19	19	19		0	20	56.6667	60	63.3333	63.3333	63.3333
O. basilicum	HM2	2	5	30	18	0	9	16	18	18	18	18		0	30	53.3333	60	60	60	60
O. basilicum	HM2	4	1	30	16	0	1	1	9	9	16	16		0	3.33333	3.33333	30	30	53.3333	53.3333
O. basilicum	HM2	4	2	30	14	0	4	4	11	11	14	14		0	13.3333	13.3333	36.6667	36.6667	46.6667	46.6667
O. basilicum	HM2	4	4	30	17	0	7	14	14	17	17	17		0	23.3333	46.6667	46.6667	56.6667	56.6667	56.6667
O. basilicum	HM2	4	5	30	16	0	7	13	13	16	16	16		0	23.3333	43.3333	43.3333	53.3333	53.3333	53.3333
O. basilicum	HM2	8	1	30	15	0	4	4	14	14	15	15		0	13.3333	13.3333	46.6667	46.6667	50	50
O. basilicum	HM2	8	3	30	13	0	6	6	10	10	13	13		0	20	20	33.3333	33.3333	43.3333	43.3333
O. basilicum	HM2	8	4	30	16	0	9	10	12	16	16	16		0	30	33.3333	40	53.3333	53.3333	53.3333
O. basilicum	HM2	8	5	30	14	0	4	9	13	14	14	14		0	13.3333	30	43.3333	46.6667	46.6667	46.6667
O. basilicum	HM2	P80	3	30	19	0	0	0	4	4	19	19		0	0	0	13.3333	13.3333	63.3333	63.3333
O. basilicum	HM2	P80	4	30	17	0	4	10	17	17	17	17		0	13.3333	33.3333	56.6667	56.6667	56.6667	56.6667
O. basilicum	HM2	P80	5	30	22	0	8	19	22	22	22	22		0	26.6667	63.3333	73.3333	73.3333	73.3333	73.3333
O. basilicum	HM2	H2O	3	30	20	0	10	10	15	20	20	20		0	33.3333	33.3333	50	66.6667	66.6667	66.6667
O. basilicum	HM2	H2O	4	30	21	0	5	20	21	21	21	21		0	16.6667	66.6667	70	70	70	70
O. basilicum	HM2	H2O	5	30	20	0	7	15	20	20	20	20		0	23.3333	50	66.6667	66.6667	66.6667	66.6667
O. basilicum	Sal	1	3	30	16	0	0	0	8	14	16	16		0	0	0	26.6667	46.6667	53.3333	53.3333
T. vulgaris	Sal	1	4	30	15	0	10	11	11	11	15	15		0	33.3333	36.6667	36.6667	36.6667	50	50
T. vulgaris	Sal	1	5	30	18	0	11	11	11	11	18	18		0	36.6667	36.6667	36.6667	36.6667	60	60
T. vulgaris	Sal	2	3	30	20	0	0	0	5	9	14	20		0	0	0	16.6667	30	46.6667	66.6667
T. vulgaris	Sal	2	4	30	19	0	10	14	14	14	19	19		0	33.3333	46.6667	46.6667	46.6667	63.3333	63.3333
T. vulgaris	Sal	2	5	30	21	0	11	12	12	12	21	21		0	36.6667	40	40	40	70	70
T. vulgaris	Sal	4	1	30	25	0	0	10	19	19	24	25		0	0	33.3333	63.3333	63.3333	80	83.3333
T. vulgaris	Sal	4	2	30	19	0	0	2	8	8	19	19		0	0	6.66667	26.6667	26.6667	63.3333	63.3333
T. vulgaris	Sal	4	3	30	25	0	0	10	15	20	25	25		0	0	33.3333	50	66.6667	83.3333	83.3333
T. vulgaris	Sal	8	2	30	16	0	0	12	12	12	16	16		0	0	40	40	40	53.3333	53.3333
T. vulgaris	Sal	8	3	30	19	0	0	13	13	18	19	19		0	0	43.3333	43.3333	60	63.3333	63.3333
T. vulgaris	Sal	8	4	30	22	0	15	20	20	20	22	22		0	50	66.6667	66.6667	66.6667	73.3333	73.3333
T. vulgaris	Sal	P80	2	30	23	0	0	8	20	20	23	23		0	0	26.6667	66.6667	66.6667	76.6667	76.6667
T. vulgaris	Sal	P80	3	30	25	0	0	6	10	19	25	25		0	0	20	33.3333	63.3333	83.3333	83.3333
T. vulgaris	Sal	P80	4	30	25	0	13	13	15	20	25	25		0	43.3333	43.3333	50	66.6667	83.3333	83.3333
T. vulgaris	Sal	H2O	3	30	20	0	0	10	19	20	20	20		0	0	33.3333	63.3333	66.6667	66.6667	66.6667
T. vulgaris	Sal	H2O	4	30	26	0	8	8	20	20	25	26		0	26.6667	26.6667	66.6667	66.6667	83.3333	86.6667
T. vulgaris	Sal	H2O	5	30	24	0	10	10	11	11	24	24		0	33.3333	33.3333	36.6667	36.6667	80	80
T. vulgaris	HM1	1	3	30	21	0	7	14	17	17	21	21		0	23.3333	46.6667	56.6667	56.6667	70	70
T. vulgaris	HM1	1	4	30	20	0	5	16	18	20	20	20		0	16.6667	53.3333	60	66.6667	66.6667	66.6667
T. vulgaris	HM1	1	5	30	21	0	5	20	21	21	21	21		0	16.6667	66.6667	70	70	70	70
T. vulgaris	HM1	2	2	30	16	0	0	5	15	16	16	16		0	0	16.6667	50	53.3333	53.3333	53.3333
T. vulgaris	HM1	2	4	30	20	0	6	19	20	20	20	20		0	20	63.3333	66.6667	66.6667	66.6667	66.6667
T. vulgaris	HM1	2	5	30	18	0	4	10	13	18	18	18		0	13.3333	33.3333	43.3333	60	60	60
T. vulgaris	HM1	4	3	30	18	0	0	15	18	18	18	18		0	0	50	60	60	60	60
T. vulgaris	HM1	4	4	30	23	0	5	22	22	23	23	23		0	16.6667	73.3333	73.3333	76.6667	76.6667	76.6667
T. vulgaris	HM1	4	5	30	16	0	4	16	16	16	16	16		0	13.3333	53.3333	53.3333	53.3333	53.3333	53.3333
T. vulgaris	HM1	8	1	30	20	0	0	18	20	20	20	20		0	0	60	66.6667	66.6667	66.6667	66.6667
T. vulgaris	HM1	8	3	30	20	0	0	17	20	20	20	20		0	0	56.6667	66.6667	66.6667	66.6667	66.6667
T. vulgaris	HM1	8	5	30	22	0	7	20	22	22	22	22		0	23.3333	66.6667	73.3333	73.3333	73.3333	73.3333
T. vulgaris	HM1	P80	1	30	26	0	0	15	25	25	25	26		0	0	50	83.3333	83.3333	83.3333	86.6667
T. vulgaris	HM1	P80	2	30	24	0	0	15	20	24	24	24		0	0	50	66.6667	80	80	80
T. vulgaris	HM1	P80	3	30	22	0	0	14	20	22	22	22		0	0	46.6667	66.6667	73.3333	73.3333	73.3333
T. vulgaris	HM1	H2O	1	30	23	0	0	20	23	23	23	23		0	0	66.6667	76.6667	76.6667	76.6667	76.6667
T. vulgaris	HM1	H2O	2	30	24	0	0	20	24	24	24	24		0	0	66.6667	80	80	80	80
T. vulgaris	HM1	H2O	3	30	23	0	0	20	22	23	23	23		0	0	66.6667	73.3333	76.6667	76.6667	76.6667
T. vulgaris	HM1	H2O	5	30	22	0	5	18	22	22	22	22		0	16.6667	60	73.3333	73.3333	73.3333	73.3333
T. vulgaris	C	1	3	30	21	0	12	12	17	21	21	21		0	40	40	56.6667	70	70	70
T. vulgaris	C	1	4	30	22	0	13	15	22	22	22	22		0	43.3333	50	73.3333	73.3333	73.3333	73.3333
T. vulgaris	C	1	5	30	22	0	17	17	22	19	22	22		0	56.6667	56.6667	73.3333	63.3333	73.3333	73.3333
T. vulgaris	C	2	3	30	25	0	15	18	25	25	25	25		0	50	60	83.3333	83.3333	83.3333	83.3333
T. vulgaris	C	2	4	30	25	0	19	19	25	25	25	25		0	63.3333	63.3333	83.3333	83.3333	83.3333	83.3333
T. vulgaris	C	2	5	30	25	0	18	18	25	25	25	25		0	60	60	83.3333	83.3333	83.3333	83.3333
T. vulgaris	C	4	3	30	25	0	0	7	22	22	23	25		0	0	23.3333	73.3333	73.3333	76.6667	83.3333
T. vulgaris	C	4	4	30	26	0	19	19	26	26	26	26		0	63.3333	63.3333	86.6667	86.6667	86.6667	86.6667
T. vulgaris	C	4	5	30	24	0	14	14	24	24	24	24		0	46.6667	46.6667	80	80	80	80
T. vulgaris	C	8	1	30	18	0	0	4	13	13	18	18		0	0	13.3333	43.3333	43.3333	60	60
T. vulgaris	C	8	2	30	18	0	0	6	15	15	18	18		0	0	20	50	50	60	60
T. vulgaris	C	8	3	30	24	0	9	12	15	15	24	24		0	30	40	50	50	80	80
T. vulgaris	C	8	4	30	24	0	14	14	24	24	24	24		0	46.6667	46.6667	80	80	80	80
T. vulgaris	C	8	5	30	25	0	13	13	25	25	25	25		0	43.3333	43.3333	83.3333	83.3333	83.3333	83.3333
T. vulgaris	C	P80	1	30	23	0	0	13	21	21	23	23		0	0	43.3333	70	70	76.6667	76.6667
T. vulgaris	C	P80	2	30	22	0	0	10	15	15	22	22		0	0	33.3333	50	50	73.3333	73.3333
T. vulgaris	C	P80	4	30	26	0	14	14	26	26	26	26		0	46.6667	46.6667	86.6667	86.6667	86.6667	86.6667
T. vulgaris	C	P80	5	30	25	0	14	14	25	25	25	25		0	46.6667	46.6667	83.3333	83.3333	83.3333	83.3333
T. vulgaris	C	H2O	1	30	25	0	0	4	21	21	24	25		0	0	13.3333	70	70	80	83.3333
T. vulgaris	C	H2O	2	30	22	0	0	7	17	17	22	22		0	0	23.3333	56.6667	56.6667	73.3333	73.3333
T. vulgaris	C	H2O	3	30	23	0	0	10	18	18	23	23		0	0	33.3333	60	60	76.6667	76.6667
T. vulgaris	C	H2O	4	30	20	0	15	15	20	20	20	20		0	50	50	66.6667	66.6667	66.6667	66.6667
T. vulgaris	C	H2O	5	30	20	0	13	13	20	20	20	20		0	43.3333	43.3333	66.6667	66.6667	66.6667	66.6667
T. vulgaris	HM2	1	1	30	18	0	0	6	12	12	18	18		0	0	20	40	40	60	60
T. vulgaris	HM2	1	2	30	19	0	0	6	12	18	19	19		0	0	20	40	60	63.3333	63.3333
T. vulgaris	HM2	1	4	30	20	0	5	15	18	20	20	20		0	16.6667	50	60	66.6667	66.6667	66.6667
T. vulgaris	HM2	1	5	30	20	0	7	19	20	20	20	20		0	23.3333	63.3333	66.6667	66.6667	66.6667	66.6667
T. vulgaris	HM2	2	1	30	15	0	0	10	13	15	15	15		0	0	33.3333	43.3333	50	50	50
T. vulgaris	HM2	2	2	30	9	0	0	4	8	9	9	9		0	0	13.3333	26.6667	30	30	30
T. vulgaris	HM2	2	3	30	20	0	5	15	19	19	19	20		0	16.6667	50	63.3333	63.3333	63.3333	66.6667
T. vulgaris	HM2	2	4	30	23	0	4	13	19	23	23	23		0	13.3333	43.3333	63.3333	76.6667	76.6667	76.6667
T. vulgaris	HM2	2	5	30	25	0	5	18	25	25	25	25		0	16.6667	60	83.3333	83.3333	83.3333	83.3333
T. vulgaris	HM2	4	2	30	19	0	0	8	17	17	19	19		0	0	26.6667	56.6667	56.6667	63.3333	63.3333
T. vulgaris	HM2	4	3	30	20	0	0	6	19	19	20	20		0	0	20	63.3333	63.3333	66.6667	66.6667
T. vulgaris	HM2	4	4	30	18	0	4	14	18	18	18	18		0	13.3333	46.6667	60	60	60	60
T. vulgaris	HM2	8	1	30	20	0	0	8	19	20	20	20		0	0	26.6667	63.3333	66.6667	66.6667	66.6667
T. vulgaris	HM2	8	2	30	21	0	0	5	18	18	21	21		0	0	16.6667	60	60	70	70
T. vulgaris	HM2	8	3	30	22	0	0	15	19	19	22	22		0	0	50	63.3333	63.3333	73.3333	73.3333
T. vulgaris	HM2	8	4	30	21	0	3	13	18	20	21	21		0	10	43.3333	60	66.6667	70	70
T. vulgaris	HM2	8	5	30	23	0	4	9	16	18	23	23		0	13.3333	30	53.3333	60	76.6667	76.6667
T. vulgaris	HM2	P80	1	30	21	0	0	5	17	19	21	21		0	0	16.6667	56.6667	63.3333	70	70
T. vulgaris	HM2	P80	2	30	19	0	0	14	14	14	19	19		0	0	46.6667	46.6667	46.6667	63.3333	63.3333
T. vulgaris	HM2	P80	4	30	21	0	5	14	21	21	21	21		0	16.6667	46.6667	70	70	70	70
T. vulgaris	HM2	P80	5	30	23	0	6	19	23	23	23	23		0	20	63.3333	76.6667	76.6667	76.6667	76.6667
T. vulgaris	HM2	H2O	1	30	20	0	0	14	19	20	20	20		0	0	46.6667	63.3333	66.6667	66.6667	66.6667
T. vulgaris	HM2	H2O	2	30	22	0	0	14	20	20	22	22		0	0	46.6667	66.6667	66.6667	73.3333	73.3333
T. vulgaris	HM2	H2O	4	30	21	0	6	20	21	21	21	21		0	20	66.6667	70	70	70	70
T. vulgaris	HM2	H2O	5	30	23	0	5	18	23	23	23	23		0	16.6667	60	76.6667	76.6667	76.6667	76.6667
